# Supplementary material for: ﻿ Primulasurculosa (Primulaceae), a new species from Yunnan, China
Source: PhytoKeys. 2022 Oct 28;212:29–35. doi: 10.3897/phytokeys.212.91133 (PMC9836474; doi:10.3897/phytokeys.212.91133)
Supplement: XML Treatment for Primula surculosa [file phytokeys.212.91133-treatment1.xml]

<!DOCTYPE tp:taxon-treatment
  PUBLIC "-//TaxonX//DTD Taxonomic Treatment Publishing DTD v0 20100105//EN" "tax-treatment-NSO.dtd">
<tp:taxon-treatment xmlns:tp="http://www.plazi.org/taxpub"><tp:treatment-meta><kwd-group><label>Taxon classification</label><kwd>
              <named-content content-type="kingdom">Plantae</named-content>
            </kwd><kwd>
              <named-content content-type="order">Ericales</named-content>
            </kwd><kwd>
              <named-content content-type="family">Primulaceae</named-content>
            </kwd></kwd-group><mixed-citation publication-type="journal"><person-group><name><surname>Xu</surname><given-names>Yuan</given-names></name><name><surname>He</surname><given-names>De-Ming</given-names></name><name><surname>Yang</surname><given-names>Lin-Zhong</given-names></name><name><surname>Hao</surname><given-names>Gang</given-names></name></person-group><article-title>﻿ <italic><tp:taxon-name><tp:taxon-name-part taxon-name-part-type="genus" reg="Primula">Primula</tp:taxon-name-part><tp:taxon-name-part taxon-name-part-type="species" reg="surculosa">surculosa</tp:taxon-name-part></tp:taxon-name></italic> (<tp:taxon-name><tp:taxon-name-part taxon-name-part-type="family">Primulaceae</tp:taxon-name-part></tp:taxon-name>), a new species from Yunnan, China</article-title><source>PhytoKeys</source><day>28</day><month>10</month><year>2022</year><volume>212</volume><fpage>29</fpage><lpage>35</lpage><pub-id pub-id-type="doi">10.3897/phytokeys.212.91133</pub-id></mixed-citation></tp:treatment-meta><tp:nomenclature><label>﻿</label><tp:taxon-name>
            <object-id xmlns:xlink="http://www.w3.org/1999/xlink" content-type="arpha" xlink:type="simple">B74134F4-35AC-5ECA-BCB1-E4FDAED45949</object-id>
            <tp:taxon-name-part taxon-name-part-type="genus" reg="Primula">Primula</tp:taxon-name-part>
            <tp:taxon-name-part taxon-name-part-type="species" reg="surculosa">surculosa</tp:taxon-name-part>
            <object-id xmlns:xlink="http://www.w3.org/1999/xlink" content-type="ipni" xlink:type="simple">urn:lsid:ipni.org:names:</object-id>
          </tp:taxon-name><tp:taxon-authority>Y.Xu &amp; G.Hao</tp:taxon-authority><tp:taxon-status xmlns:xlink="http://www.w3.org/1999/xlink" xlink:type="simple">sp. nov.</tp:taxon-status><xref ref-type="fig" rid="F1">Figs 1</xref><xref ref-type="fig" rid="F2">, 2</xref></tp:nomenclature><tp:treatment-sec sec-type="material" id="SECID0E3GAC"><title>Type.</title><p>China, Yunnan: Wenshan City, Bozhu Town, Bozhu Mt. <named-content xmlns:xlink="http://www.w3.org/1999/xlink" content-type="dwc:verbatimCoordinates" xlink:type="simple"><named-content content-type="geo-json" specific-use="{&#34;type&#34;:&#34;Point&#34;,&#34;coordinates&#34;:[104.200000,23.366667]}" id="NCID0EFHAC" xlink:type="simple">23°22'N, 104°12'E</named-content></named-content>, alt. 2910 m, 27 Feb. 2022 (fl.), Deming He Xu211011 (holotype: IBSC!).</p></tp:treatment-sec><tp:treatment-sec sec-type="diagnosis" id="SECID0EKHAC"><title>Diagnosis.</title><p><italic><tp:taxon-name><tp:taxon-name-part taxon-name-part-type="genus" reg="Primula">Primula</tp:taxon-name-part><tp:taxon-name-part taxon-name-part-type="species" reg="surculosa">surculosa</tp:taxon-name-part></tp:taxon-name></italic> is morphologically most similar to <italic><tp:taxon-name><tp:taxon-name-part taxon-name-part-type="genus" reg="Primula">P.</tp:taxon-name-part><tp:taxon-name-part taxon-name-part-type="species" reg="taliensis">taliensis</tp:taxon-name-part></tp:taxon-name></italic>, but is distinctive in its indumentum in the throat of the corolla tube, and the markedly stoloniferous habit.</p></tp:treatment-sec><tp:treatment-sec sec-type="description" id="SECID0EGIAC"><title>Description.</title><p>A perennial herb, efarinose, stoloniferous, lacking basal bud scales at anthesis. <bold><italic>Leaves</italic></bold> dimorphic, forming a rosette of 9.0–2.0 cm in diameter, with short appressed pubescent on both surfaces. <bold><italic>Outer leaves</italic></bold> spatulate to obovate-spatulate, 2.5–5.0 × 2.5–3.5 cm, tapering to base forming a broadly winged petiole, margin crenate to dentate, apex rounded. <bold><italic>Inner leaves</italic></bold> long petiolate; blade broadly ovate to suborbicular in outline, 4.0–7.0 cm in diameter, base rounded or cordate, margin coarsely dentate; petiole 3.0–6.0 cm long, up to 12 cm at fruiting time. <bold><italic>Stolons</italic></bold> arising from the basal of the leaf rosette after anthesis, terminated in a leaf rosette, with alternate and reduced ovate leaves (5–18 × 8–20 mm) on lower part, growing upwards to 5–8 cm, afterwards elongating up to 20–25 cm long, procumbent along the surface of the ground and rooting at the nodes. <bold><italic>Scapes</italic></bold> 1.5–3.0 cm, reaching 6.0 cm at fruiting, copiously pilose; umbel solitary, 2–8 flowered; bracts lanceolate, 3–6 mm. <bold><italic>Pedicel</italic></bold> 2–3 cm. <bold><italic>Flowers</italic></bold> heterostylous. <bold><italic>Calyx</italic></bold> campanulate, 6–8 mm, parted to 1/3; lobes ovate to broadly lanceolate, margin 3-toothed at apex and occasionally entire in fruiting. <bold><italic>Corolla</italic></bold> purplish rose to purple-blue; tube 8–12 mm, with a tuft of white hairs projecting the yellowish green annulus in throat; limb 1.2–1.6 cm wide; lobes broadly obovate, 3-toothed. <bold><italic>Pin flowers</italic></bold>: stamens 5–6 mm above base of corolla tube; style nearly as long as tube. <bold><italic>Thrum flowers</italic></bold> with positions reciprocal. <bold><italic>Capsule</italic></bold> subglobose, included in calyx, disintegrating at maturity.</p></tp:treatment-sec><tp:treatment-sec sec-type="distribution" id="SECID0EMKAC"><title>Distribution and habitat.</title><p>The new species is presently known only from the type locality in Yunnan, Wenshan City, and is clustered in small groups in deep moss under secondary evergreen broad-leaved forests.</p></tp:treatment-sec><tp:treatment-sec sec-type="phenology" id="SECID0ERKAC"><title>Phenology.</title><p>Flowering from February to April, fruiting from April to June.</p></tp:treatment-sec><tp:treatment-sec sec-type="etymology" id="SECID0EWKAC"><title>Etymology.</title><p>The specific epithet “surculosa” refers to the remarkable root-suckers (stolons), with long slender internodes and reduced leaves arising after anthesis.</p></tp:treatment-sec><tp:treatment-sec sec-type="conservation status" id="SECID0EFLAC"><title>Conservation status.</title><p>Based on our field investigations in Wenshan City and adjacent regions (e.g., Pingbian, Maguan, Malipo and Mengzi) during the last three years, only one population with ca. 800 individuals of the new species has been found in an area of 10 km<sup>2</sup>. Moreover, according to the result of our investigation in the villages near the type locality, the local folks often collect this new species as a medicinal plant. Therefore, the conservation status of the new species is assessed as vulnerable (VU D1+2) according to the guidelines for using the IUCN Red List categories and criteria (<xref ref-type="bibr" rid="B5">IUCN Standards and Petitions Subcommittee 2022</xref>).</p></tp:treatment-sec><tp:treatment-sec sec-type="material" id="SECID0ERLAC"><title>Additional specimens examined (paratypes).</title><p>The same locality as holotype, 9 May 2021, Deming He Xu210577 (IBSC!); 26 April 2022, Deming He Xu211017 (IBSC!); 2 July 2022, Deming He Xu221030 (IBSC!).</p></tp:treatment-sec><tp:treatment-sec sec-type="Relationship with related species" id="SECID0EWLAC"><title>Relationship with related species.</title><p>Group <italic>Taliensis</italic> is a small group of two species (<italic><tp:taxon-name><tp:taxon-name-part taxon-name-part-type="genus" reg="Primula">P.</tp:taxon-name-part><tp:taxon-name-part taxon-name-part-type="species" reg="taliensis">taliensis</tp:taxon-name-part></tp:taxon-name></italic> and <italic><tp:taxon-name><tp:taxon-name-part taxon-name-part-type="genus" reg="Primula">P.</tp:taxon-name-part><tp:taxon-name-part taxon-name-part-type="species" reg="comata">comata</tp:taxon-name-part></tp:taxon-name></italic>) in sect. <tp:taxon-name><tp:taxon-name-part taxon-name-part-type="genus" reg="Primula"/><tp:taxon-name-part taxon-name-part-type="section" reg="Petiolares">Petiolares</tp:taxon-name-part></tp:taxon-name>, characterized by plants without basal bud scales at anthesis, scape equaling or exceeding the leaves at flowering time, plant glandular hairy, and efarinose (<xref ref-type="bibr" rid="B7">Smith and Fletcher 1944</xref>). This group is mainly distributed in western Yunnan and adjacent northern Myanmar (<xref ref-type="bibr" rid="B7">Smith and Fletcher 1944</xref>). The present new species is assigned to this group, being distinctive in the markedly stoloniferous habit, and some other morphological features, which are summarized in Table <xref ref-type="table" rid="T1">1</xref>.</p><table-wrap id="T1" position="float" orientation="portrait"><label>Table 1.</label><caption><p>Main morphological differences between <italic><tp:taxon-name><tp:taxon-name-part taxon-name-part-type="genus" reg="Primula">Primula</tp:taxon-name-part><tp:taxon-name-part taxon-name-part-type="species" reg="surculosa">surculosa</tp:taxon-name-part></tp:taxon-name></italic> and two similar species (<xref ref-type="bibr" rid="B2">Hu 1990</xref>; <xref ref-type="bibr" rid="B4">Hu and Kelso 1996</xref>).</p></caption><table id="TID0EGFAE" rules="all"><tbody><tr><th rowspan="1" colspan="1" style="color: #231f20">Features</th><th rowspan="1" colspan="1" style="color: #231f20">
                    <italic>
                      <tp:taxon-name><tp:taxon-name-part taxon-name-part-type="genus" reg="Primula">P.</tp:taxon-name-part><tp:taxon-name-part taxon-name-part-type="species" reg="surculosa">surculosa</tp:taxon-name-part></tp:taxon-name>
                    </italic>
                  </th><th rowspan="1" colspan="1" style="color: #231f20">
                    <italic>
                      <tp:taxon-name><tp:taxon-name-part taxon-name-part-type="genus" reg="Primula">P.</tp:taxon-name-part><tp:taxon-name-part taxon-name-part-type="species" reg="taliensis">taliensis</tp:taxon-name-part></tp:taxon-name>
                    </italic>
                  </th><th rowspan="1" colspan="1" style="color: #231f20">
                    <italic>
                      <tp:taxon-name><tp:taxon-name-part taxon-name-part-type="genus" reg="Primula">P.</tp:taxon-name-part><tp:taxon-name-part taxon-name-part-type="species" reg="comata">comata</tp:taxon-name-part></tp:taxon-name>
                    </italic>
                  </th></tr><tr><td rowspan="1" colspan="1" style="color: #231f20">Stolon</td><td rowspan="1" colspan="1" style="color: #231f20">present</td><td rowspan="1" colspan="1" style="color: #231f20">absent</td><td rowspan="1" colspan="1" style="color: #231f20">absent</td></tr><tr><td rowspan="1" colspan="4" style="color: #231f20">Leaves</td></tr><tr><td rowspan="1" colspan="1" style="color: #231f20">Indumentum</td><td rowspan="1" colspan="1" style="color: #231f20">short appressed pubescent</td><td rowspan="1" colspan="1" style="color: #231f20">short appressed pubescent</td><td rowspan="1" colspan="1" style="color: #231f20">long fulvous hairs</td></tr><tr><td rowspan="1" colspan="1" style="color: #231f20">Inner blade shape</td><td rowspan="1" colspan="1" style="color: #231f20">ovate to suborbicular</td><td rowspan="1" colspan="1" style="color: #231f20">ovate-rounded to reniform</td><td rowspan="1" colspan="1" style="color: #231f20">elliptic</td></tr><tr><td rowspan="1" colspan="1" style="color: #231f20">Petiole of inner leaves at fruiting</td><td rowspan="1" colspan="1" style="color: #231f20">2–3 times as long as blade</td><td rowspan="1" colspan="1" style="color: #231f20">1–2 times as long as blade</td><td rowspan="1" colspan="1" style="color: #231f20">slightly longer than blade</td></tr><tr><td rowspan="1" colspan="1" style="color: #231f20">Calyx lobe apex</td><td rowspan="1" colspan="1" style="color: #231f20">3-teethed, occasionally entire in fruiting</td><td rowspan="1" colspan="1" style="color: #231f20">subacuminate to acute, occasionally denticulate</td><td rowspan="1" colspan="1" style="color: #231f20">obtuse to rounded</td></tr><tr><td rowspan="1" colspan="1" style="color: #231f20">Corolla lobe apex</td><td rowspan="1" colspan="1" style="color: #231f20">3-teethed</td><td rowspan="1" colspan="1" style="color: #231f20">3-teethed</td><td rowspan="1" colspan="1" style="color: #231f20">entire</td></tr><tr><td rowspan="1" colspan="1" style="color: #231f20">Throat of the corolla tube</td><td rowspan="1" colspan="1" style="color: #231f20">pilose</td><td rowspan="1" colspan="1" style="color: #231f20">glabrous</td><td rowspan="1" colspan="1" style="color: #231f20">pilose</td></tr></tbody></table></table-wrap><p>The stolon, an unusual mechanism of vegetative propagation, is an outstanding feature of the new species. However, this feature appears to have multiple origins in this genus, since it also occasionally occurs in some species of other sections which are presumably not intimately connected, e.g., <italic><tp:taxon-name><tp:taxon-name-part taxon-name-part-type="genus" reg="Primula">P.</tp:taxon-name-part><tp:taxon-name-part taxon-name-part-type="species" reg="heucherifolia">heucherifolia</tp:taxon-name-part></tp:taxon-name></italic> (sect. <tp:taxon-name><tp:taxon-name-part taxon-name-part-type="genus" reg="Primula"/><tp:taxon-name-part taxon-name-part-type="species" reg="heucherifolia"/><tp:taxon-name-part taxon-name-part-type="section" reg="Cortusoides">Cortusoides</tp:taxon-name-part></tp:taxon-name> Balf. f.), <italic><tp:taxon-name><tp:taxon-name-part taxon-name-part-type="genus" reg="Primula">P.</tp:taxon-name-part><tp:taxon-name-part taxon-name-part-type="species" reg="ranunculoides">ranunculoides</tp:taxon-name-part></tp:taxon-name></italic> (sect. <tp:taxon-name><tp:taxon-name-part taxon-name-part-type="genus" reg="Primula"/><tp:taxon-name-part taxon-name-part-type="species" reg="ranunculoides"/><tp:taxon-name-part taxon-name-part-type="section" reg="Ranunculoides">Ranunculoides</tp:taxon-name-part></tp:taxon-name> Chen et C.M.Hu), <italic><tp:taxon-name><tp:taxon-name-part taxon-name-part-type="genus" reg="Primula">P.</tp:taxon-name-part><tp:taxon-name-part taxon-name-part-type="species" reg="caldaria">caldaria</tp:taxon-name-part></tp:taxon-name></italic> (sect. <tp:taxon-name><tp:taxon-name-part taxon-name-part-type="genus" reg="Primula"/><tp:taxon-name-part taxon-name-part-type="species" reg="caldaria"/><tp:taxon-name-part taxon-name-part-type="section" reg="Aleuritia">Aleuritia</tp:taxon-name-part></tp:taxon-name> Duby), and <italic><tp:taxon-name><tp:taxon-name-part taxon-name-part-type="genus" reg="Primula">P.</tp:taxon-name-part><tp:taxon-name-part taxon-name-part-type="species" reg="pseudodenticulata">pseudodenticulata</tp:taxon-name-part></tp:taxon-name></italic> (sect. <tp:taxon-name><tp:taxon-name-part taxon-name-part-type="genus" reg="Primula"/><tp:taxon-name-part taxon-name-part-type="species" reg="pseudodenticulata"/><tp:taxon-name-part taxon-name-part-type="section" reg="Denticulata">Denticulata</tp:taxon-name-part></tp:taxon-name> Watt) (<xref ref-type="bibr" rid="B2">Hu 1990</xref>; <xref ref-type="bibr" rid="B4">Hu and Kelso 1996</xref>; <xref ref-type="bibr" rid="B6">Shao et al. 2012</xref>). So the stolon may have no phylogenetic significance in the genus <italic><tp:taxon-name><tp:taxon-name-part taxon-name-part-type="genus" reg="Primula">Primula</tp:taxon-name-part></tp:taxon-name></italic>.</p><fig id="F1" position="float" orientation="portrait"><object-id xmlns:xlink="http://www.w3.org/1999/xlink" content-type="doi" xlink:type="simple">10.3897/phytokeys.212.91133.figure1</object-id><object-id xmlns:xlink="http://www.w3.org/1999/xlink" content-type="arpha" xlink:type="simple">EC877373-6BDE-5B79-B33F-5D4F7B59E21C</object-id><label>Figure 1.</label><caption><p><italic><tp:taxon-name><tp:taxon-name-part taxon-name-part-type="genus" reg="Primula">Primula</tp:taxon-name-part><tp:taxon-name-part taxon-name-part-type="species" reg="surculosa">surculosa</tp:taxon-name-part></tp:taxon-name></italic> sp. nov. <bold>A</bold> stolon <bold>B</bold> habit <bold>C</bold> leaf on abaxial surface (fruiting time) <bold>D</bold> outer leaf on abaxial surface (anthesis) <bold>E</bold> inner leaf on adaxial surface (anthesis) <bold>F</bold> capsule with persistent calyx <bold>G</bold> long and short-styled flowers <bold>H</bold> bract <bold>I</bold> calyx (dissected) <bold>J</bold> multicellular hairs. Drawn by Yun-Xiao Liu.</p></caption><graphic xmlns:xlink="http://www.w3.org/1999/xlink" xlink:href="phytokeys-212-029_article-91133__-g001.jpg" position="float" orientation="portrait" xlink:type="simple" id="oo_762776.jpg"><uri content-type="original_file" xlink:type="simple">https://binary.pensoft.net/fig/762776</uri></graphic></fig><fig id="F2" position="float" orientation="portrait"><object-id xmlns:xlink="http://www.w3.org/1999/xlink" content-type="doi" xlink:type="simple">10.3897/phytokeys.212.91133.figure2</object-id><object-id xmlns:xlink="http://www.w3.org/1999/xlink" content-type="arpha" xlink:type="simple">E6A2A9A1-ED7B-5498-B3D7-BDFAB79A0FFB</object-id><label>Figure 2.</label><caption><p>Living plant of <italic><tp:taxon-name><tp:taxon-name-part taxon-name-part-type="genus" reg="Primula">Primula</tp:taxon-name-part><tp:taxon-name-part taxon-name-part-type="species" reg="surculosa">surculosa</tp:taxon-name-part></tp:taxon-name></italic> sp. nov. <bold>A, B</bold> habitat <bold>C</bold> habit (blooming) <bold>D</bold> long and short-styled flowers, also showing pilose corolla tube (the circular image) <bold>E</bold> outer and inner leaves on adaxial surfaces, showing indumentum, venation, and margin shapes <bold>F</bold> inflorescence <bold>G</bold> calyx (dissected) <bold>H</bold> bracts <bold>I</bold> capsule with persistent calyx <bold>J</bold> capsule (crumbling) <bold>K</bold> habit (stoloniferous after anthesis) Photographed by De-Ming He.</p></caption><graphic xmlns:xlink="http://www.w3.org/1999/xlink" xlink:href="phytokeys-212-029_article-91133__-g002.jpg" position="float" orientation="portrait" xlink:type="simple" id="oo_762777.jpg"><uri content-type="original_file" xlink:type="simple">https://binary.pensoft.net/fig/762777</uri></graphic></fig></tp:treatment-sec><ref-list><ref id="B5"><mixed-citation xmlns:xlink="http://www.w3.org/1999/xlink" xlink:type="simple">IUCN Standards and Petitions Subcommittee (<year>2022</year>) Guidelines for using the IUCN Red List categories and criteria. Version 8.1.: Prepared by the Standards and Petitions Subcommittee in July 2022.</mixed-citation></ref><ref id="B7"><mixed-citation xmlns:xlink="http://www.w3.org/1999/xlink" xlink:type="simple"><person-group><name name-style="western"><surname>Smith</surname><given-names>WW</given-names></name><name name-style="western"><surname>Fletcher</surname><given-names>HR</given-names></name></person-group> (<year>1944</year>) <article-title>The genus <italic><tp:taxon-name><tp:taxon-name-part taxon-name-part-type="genus">Primula</tp:taxon-name-part></tp:taxon-name></italic>: Section <tp:taxon-name><tp:taxon-name-part taxon-name-part-type="genus"/><tp:taxon-name-part taxon-name-part-type="section">Petiolares</tp:taxon-name-part></tp:taxon-name>.</article-title><source>Transactions of the Royal Society of Edinburgh</source><volume>61</volume>(<issue>2</issue>): <fpage>271</fpage>–<lpage>314</lpage>. <ext-link xlink:href="10.1017/S0080456800004750" ext-link-type="doi" xlink:type="simple">https://doi.org/10.1017/S0080456800004750</ext-link></mixed-citation></ref><ref id="B2"><mixed-citation xmlns:xlink="http://www.w3.org/1999/xlink" xlink:type="simple"><person-group><name name-style="western"><surname>Hu</surname><given-names>CM</given-names></name></person-group> (<year>1990</year>) <article-title><italic><tp:taxon-name><tp:taxon-name-part taxon-name-part-type="genus">Primula</tp:taxon-name-part></tp:taxon-name></italic>.</article-title> In: <person-group><name name-style="western"><surname>Chen</surname><given-names>FH</given-names></name><name name-style="western"><surname>Hu</surname><given-names>CM</given-names></name></person-group> (<role>Eds</role>) <issue-title>Flora Reipublicae Popularis Sinicae Vol.</issue-title><source>59. Science Press, Beijing</source>, <fpage>1</fpage>–<lpage>245</lpage>.</mixed-citation></ref><ref id="B4"><mixed-citation xmlns:xlink="http://www.w3.org/1999/xlink" xlink:type="simple"><person-group><name name-style="western"><surname>Hu</surname><given-names>CM</given-names></name><name name-style="western"><surname>Kelso</surname><given-names>S</given-names></name></person-group> (<year>1996</year>) <article-title><tp:taxon-name><tp:taxon-name-part taxon-name-part-type="family">Primulaceae</tp:taxon-name-part></tp:taxon-name>.</article-title> In: <person-group><name name-style="western"><surname>Wu</surname><given-names>ZY</given-names></name><name name-style="western"><surname>Raven</surname><given-names>PH</given-names></name></person-group> (<role>Eds</role>) <issue-title>Flora of China.</issue-title><source>Vol. 15. Beijing, Science Press, and St Louis, Missouri Botanical Garden Press</source>, <fpage>99</fpage>–<lpage>185</lpage>.</mixed-citation></ref><ref id="B6"><mixed-citation xmlns:xlink="http://www.w3.org/1999/xlink" xlink:type="simple"><person-group><name name-style="western"><surname>Shao</surname><given-names>JW</given-names></name><name name-style="western"><surname>Wu</surname><given-names>YF</given-names></name><name name-style="western"><surname>Kan</surname><given-names>XZ</given-names></name><name name-style="western"><surname>Liang</surname><given-names>TJ</given-names></name><name name-style="western"><surname>Zhang</surname><given-names>XP</given-names></name></person-group> (<year>2012</year>) <article-title>Reappraisal of <italic><tp:taxon-name><tp:taxon-name-part taxon-name-part-type="genus">Primula</tp:taxon-name-part><tp:taxon-name-part taxon-name-part-type="species">ranunculoides</tp:taxon-name-part></tp:taxon-name></italic> (<tp:taxon-name><tp:taxon-name-part taxon-name-part-type="family">Primulaceae</tp:taxon-name-part></tp:taxon-name>), an endangered species endemic to China, based on morphological, molecular genetic and reproductive characters.</article-title><source>Botanical Journal of the Linnean Society</source><volume>169</volume>(<issue>2</issue>): <fpage>338</fpage>–<lpage>349</lpage>. <ext-link xlink:href="10.1111/j.1095-8339.2012.01228.x" ext-link-type="doi" xlink:type="simple">https://doi.org/10.1111/j.1095-8339.2012.01228.x</ext-link></mixed-citation></ref></ref-list></tp:taxon-treatment>
